# Supplementary material for: Effect of button layout on the exploration and learning of robot operation using an unfamiliar controller
Source: PLoS One. 2022 Sep 2;17(9):e0272782. doi: 10.1371/journal.pone.0272782 (PMC9439237; doi:10.1371/journal.pone.0272782)
Supplement: S1 Data — (XLSX) [file pone.0272782.s001.xlsx]

## Sheet: Fig.6
Normal	Random			P value
1.61698	8.37408		Normal vs Random	0.0914195
4.30332	12.5289
4.30005	60
23.7229	7.87147
24.3065	2.19552
4.89903	21.8002
60	11.3788
1.85062	2.90857
14.5708	37.755
20.723	4.47967
14.9737	2.067
25.6172	4.09482
3.46293	12.5367
9.46372	24.9254
60	8.80815
29.7621	8.43625
13.4242	6.19957
31.0584	24.9077
3.59392	8.35095
7.27502	29.2703
6.40572	3.53035
60	21.8275
3.02647	9.021
60	60
46.4291	1.48443
7.64778	52.9982
18.823	4.2717
5.36573	10.619
3.82935	4.58268
45.8679	17.8006
5.24202	6.76827
3.86465	3.82662
3.36985	3.66115
24.6361	48.9999
41.3772	35.4604
10.7836	1.5145
17.8055	2.9535
25.6181	8.74228
15.2266	30.5769
15.9014	7.51475
13.3346	4.47162
57.5831	16.0043
4.26663	1.68623
20.3825	8.43372
60	24.5403
24.5365	5.38075
2.02242	10.8091
19.6632	20.6342
14.3501	60
10.3307	7.1366
60	5.75772
	9.49507
	3.52367
	6.72388
	50.9459
	41.7608

## Sheet: Fig.7
Normal	NAFS(Name appears after the first success)	CNFS(Change to normal controller after the first success)	Random			P value
3.3776	9.45247	6.19003	60		Normal vs Random	0.519281
20.0936	60	60	15.239		Normal vs NAFS	0.0476503
9.87048	5.2353	60	60		Normal vs CNFS	0.467785
60	4.98308	3.97787	35.4764		NAFS vs CNFS	0.0875767
31.6877	8.60965	12.0506	3.41758		NAFS vs Random	0.191992
29.237	60	38.8024	22.797		CNFS vs Random	0.548085
60	35.4783	34.5756	42.901
60	15.1328	21.4064
19.2731	12.1045	11.4704
23.6652	9.92958	60
21.7659	27.6323	17.6527
41.6811	21.8206	10.5025
6.32667	60	34.4192
39.7835	41.7568	36.9657
60	23.5103	17.2956
60	13.8521	60
17.7178	60	60
60	21.5375	60
5.51162	60	60
14.4967	7.46127	60
11.2912	12.5857	12.9915
60	5.37043	13.6768
60	41.2622	60
60	13.8074	49.8706
47.4126	38.161
46.1279
47.3321
45.8985
25.2656
60
52.2475
7.76017
20.8694
36.8978
60
17.2701
22.7831
41.6654
60
21.0108
17.6949
60
7.38587
21.4051
60
29.1649
2.59573
24.71
18.7487
20.0446
60

## Sheet: Fig.8
Normal	Random			P value
1375	378		Normal vs Random	0.207826
391	639
562	1716
1119	309
288	55
613	867
443	573
2319	95
239	1090
609	100
1681	111
640	144
57	469
517	720
322	485
344	474
2118	250
60	959
133	272
103	797
916	140
447	595
111	341
2051	2173
96	37
436	1180
463	239
466	379
1119	165
113	428
60	164
1862	112
952	159
443	1399
1367	1076
120	56
364	101
195	314
1305	1489
82	229
2103	94
1924	392
183	63
372	405
123	961
127	179
1737	391
145	1421
124	2156
159	216
742	117
	303
	147
	135
	1109
	1045

## Sheet: Fig.9
Normal	NAFS(Name appears after the first success)	CNFS(Change to normal controller after the first success)	Random			P value
2240	336	283	2971		Normal vs Random	0.201737
713	1546	1838	775		Normal vs NAFS	0.0239056
903	130	1760	1716		Normal vs CNFS	0.37308
1919	245	160	1361		NAFS vs CNFS	0.0515507
2095	300	503	89		NAFS vs Random	0.0503954
782	1710	1131	909		CNFS vs Random	0.277404
685	1133	1630	2464
2373	890	648
394	724	291
657	427	1456
1681	1152	577
862	717	516
85	1388	1579
759	1501	1257
509	641	713
734	634	3791
2118	2173	2156
135	530	2435
825	1335	2095
299	394	1587
2600	445	593
626	204	289
774	844	1382
2051	404	1271
2256	1242
627
579
766
1919
220
389
1862
2385
685
2598
226
767
336
1354
2112
2103
1983
1438
1259
1711
967
2303
1520
343
1051
1481

## Sheet: Fig.10_Left
Normal	Random
0.375	0.322581
0.372032	0.382835
0.49904	0.440476
0.498615	0.444444
0.541818	0.323944
0.420513	0.235033
0.381295	0.286944
0.295393	0.310268
0.32618	0.686825
0.509434	0.316872
0.40443	0.310825
0.426446	0.290566
0.698113	0.300275
0.47817	0.306569
0.425397	0.307263
0.415385	0.310897
0.34335	0.449593
0.535714	0.527778
0.484375	0.302019
0.484848	0.32618
0.298969	0.331288
0.331776	0.364865
0.548077	0.245238
0.47068	0.31677
0.633333	0.302752
0.345972	0.40411
0.386792	0.285605
0.275058	0.234684
0.498615	0.446809
0.490909	0.294737
0.464286	0.27451
0.291069	0.282514
0.466093	0.27619
0.381295	0.359551
0.409299	0.315789
0.514019	0.440678
0.529915	0.271144
0.459893	0.313916
0.37725	0.3125
0.493506	0.372032
0.30773	0.256579
0.478284	0.347892
0.436047	0.449735
0.360563	0.353982
0.302521	0.279152
0.53719	0.336134
0.272565	0.44
0.445255	0.266603
0.442478	0.322938
0.546667	0.276836
0.266197	0.318555
	0.377204
	0.540541
	0.5
	0.473748
	0.24237

## Sheet: Fig.10_Right
Normal	NAFS(Name appears after the first success)	CNFS(Change to normal controller after the first success)	Random
0.427391	0.404	0.805195	0.288781
0.492754	0.301624	0.632558	0.932515
0.655827	0.943182	0.370753	0.377204
0.649886	0.544574	0.726496	0.57874
0.437358	0.756757	0.730463	0.931818
0.565217	0.39599	0.313	0.936508
0.688462	0.553191	0.686567	0.245581
0.641509	0.818182	0.646259
0.587822	0.794326	0.743202
0.784091	0.575758	0.387033
0.40443	0.598086	0.545098
0.884615	0.498127	0.627737
0.943396	0.351687	0.771242
0.797143	0.242009	0.474171
0.688525	0.941176	0.492754
0.676329	0.903114	0.243624
0.34335	0.449593	0.347892
1	0.421941	0.717613
0.473868	0.401316	0.368586
0.715	0.587822	0.226678
0.387704	0.985075	0.64455
0.608889	0.972973	0.562874
0.373591	0.349246	0.536082
0.47068	0.469091	0.693333
0.394027	0.495993
0.778261
0.686567
0.636912
0.649886
0.75
0.552716
0.291069
0.807055
0.688462
0.431389
0.833659
0.584352
0.559211
0.934783
0.406393
0.30773
0.833333
0.488124
0.325315
0.331836
0.485924
0.243194
0.536703
0.760504
0.321517
0.461436

## Sheet: Fig.10_Pvalues
	P value
Normal until the first success vs Normal after the first success	8.78457e-06
Random until the first success vs NAFS after the first success	8.59322e-05
Random until the first success vs CNFS after the first success	3.60645e-05
Random until the first success vs Random after the first success	0.015625
until the first success
Normal vs Random	2.92867e-06
after the first success
Normal vs Random	0.509527
Normal vs NAFS	0.572403
Normal vs CNFS	0.230159
NAFS vs CNFS	0.220627
NAFS vs Random	0.554486
CNFS vs Random	0.361528

## Sheet: Fig.11
Normal	NAFS(Name appears after the first success)	CNFS(Change to normal controller after the first success)	Random			P value
0.666667	0.625	0.714286	0.444444		Normal vs Random	0.507958
0.5	0.75	0.625	0.12		Normal vs NAFS	0.0411902
0.2	0.8125	0.666667	0.833333		Normal vs CNFS	0.227859
0.473684	0.857143	0.588235	1		NAFS vs CNFS	0.105137
0.307692	0.818182	0.235294	0.333333		NAFS vs Random	0.329301
0.733333	0.388889	0.451613			CNFS vs Random	0.447621
1	0.571429	0.666667
0.636364	0.8	0.625
1	0.666667	1
0.588235	0.916667	0.285714
1	0.191489	0.365854
0.375	0.8	0.666667
0.625	0.5	0.25641
0.444444	0.473684	0.666667
0.666667	0.733333	0.625
0.888889	0.444444
0.166667	1
0.875	0.277778
0.75	0.777778
0.555556	0.405405
0.2
0.666667
0.16129
0.307692
0.625
0.294118
0.444444
1
0.205882
0.368421
0.185185
0.323529
0.195804
0.5
0.377953
0.533333
